# Supplementary material for: Modulation of Inherent Niches in 3D Multicellular MSC Spheroids Reconfigures Metabolism and Enhances Therapeutic Potential
Source: Cells. 2021 Oct 14;10(10):2747. doi: 10.3390/cells10102747 (PMC8534378; doi:10.3390/cells10102747)
Supplement: Supplementary file 1 [file cells-10-02747-s001.zip]

Archive with 1 entries (1 files):
- cells-1394860-supplementary.pdf
